# Supplementary material for: A Novel Medium for Isolating Two Japanese Species in the Fusarium graminearum Species Complex and a Dipstick DNA Chromatography Assay for Species Identification and Trichothecene Typing
Source: J Fungi (Basel). 2022 Oct 5;8(10):1048. doi: 10.3390/jof8101048 (PMC9605519; doi:10.3390/jof8101048)
Supplement: Supplementary file 1 [file jof-08-01048-s001.zip]

Archive with 1 entries (1 files):
- jof-1915987-supplementary.pdf
